# Supplementary material for: GWAS and multi-omics study reveal OsJAR2 associated jasmonate biosynthesis contributes to Southern rice black-streaked dwarf virus resistance in rice
Source: BMC Genomics. 2025 Oct 29;26:971. doi: 10.1186/s12864-025-12159-8 (PMC12574106; doi:10.1186/s12864-025-12159-8)
Supplement: Supplementary file 1 — Supplementary Material 1: Table S1: Disease incidence of 195 rice accessions in field trial and artificial inoculation. Table S2: The statistics for RNA sequencing data. Table S3: Known genes involved in Jasmonic acid (JA) biosynthesis pathway in rice. Table S4: The seed genes for reconstructing the TOGCNs. Table S5: Metabolite concentrations in resistant (R91) and susceptible (S1) accessions at 5-, 11-, and 20-Days Post Inoculation (dpi) with SRBSDV. Table S6: Fold change of plant hormones between inoculated and mock plants of R91 and S1. Table S7: The statistics for differential gene expression analysis. Table S8: The statistics for resistant- and susceptible-specific TOGCNs. Table S9: Distribution and rapid response genes in JA biosynthesis pathway in rice. Table S10: Expression profiles of genes involved in JA biosynthesis and metabolic pathways. Table S11: Statistics of JA genes that are upregulated at three different stages under two comparisons: R91+ vs. R91 and S1+ vs. S1. Table S12: Gene expression profiles in JA signaling pathways Table S13: Distribution of edges, genes, TF, and JA enzymatic genes across different sub-networks of resistant (R91+)-specific and susceptible (S1+)-specific TOGCNs. Table S14: Statistics of TFs clustered into the early sub-network of the JA & resistant (R91+)-specific TOGCN. Table S15: Information of genes clustered into the early sub-network of the JA & resistant (R91+)-specific TOGCN. Table S16: Pearson correlation coefficient (r) for predicting the regulatory relationship between OsJAR2, ERF130 and MYB42/85 in resistant (R91+)-specific TOGCN. Table S17: Integrated characterization of candidate genes within qSRBSDV1-1 locus. Table S18: Association of OsJAR2 haplotypes and SRBSDV disease incidence. Table S19: Effect size of OsJAR2 haplotypes on disease incidences. [file 12864_2025_12159_MOESM1_ESM.xlsx]

## Sheet: TableS1
Table S1. Disease incidence of 195 rice accessions in field trial and artificial inoculation
Accession Number	Incidence (%;artificial inoculation)	Incidence (%;field trial)	Country	Region
1	69.2666	5.71895	Bangladesh	SAC
2	69.9134	10.9375	Bangladesh	SAC
3	70.4455	19.697	Bangladesh	SAC
4	70.6288	12.1622	Bangladesh	SAC
5	78.4214	2.94118	Bangladesh	SAC
6	86.8455	4.6875	Bangladesh	SAC
7	93.0569	16.3664	Bangladesh	SAC
8	93.2553	65.5172	Bangladesh	SAC
9	94.08	11.6298	Bangladesh	SAC
10	95.4406	18.1985	Bangladesh	SAC
11	96.7305	13.8112	Bangladesh	SAC
12	98.3333	0	Bangladesh	SAC
13	55.23	12.1622	Bhutan	SAE
14	84.9278	NA	Bhutan	SAE
15	88.0513	61.9949	Bhutan	SAE
16	96.2013	35.8628	Bhutan	SAE
17	78.5348	81.8056	Brazil	SAM
18	84.7253	50	Brazil	SAM
19	95.8889	21.0526	Brazil	SAM
20	42.8458	61.0522	China	EAS
21	49.82	18.1849	China	EAS
22	53.387	15.1282	China	EAS
23	70.8113	7.47029	China	EAS
24	72.8395	12.8571	China	EAS
25	73.1041	17.8571	China	EAS
26	80.23	47.2222	China	EAS
27	81.5789	78.7135	China	EAS
28	82.62	35.7287	China	EAS
29	85.4497	14.2568	China	EAS
30	85.4497	24.2857	China	EAS
31	86.1026	63.5468	China	EAS
32	86.5	45.7207	China	EAS
33	86.716	65.1442	China	EAS
34	87.5458	86.9748	China	EAS
35	87.9903	39.2121	China	EAS
36	88.52	54.4192	China	EAS
37	88.8889	38.7626	China	EAS
38	89.0653	67.6822	China	EAS
39	89.5777	28.6813	China	EAS
40	91.0317	75.1987	China	EAS
41(S1)	91.1215	47.3214	China	EAS
42	92	91.5584	China	EAS
43	92.1162	36.7788	China	EAS
44	92.2222	9.81717	China	EAS
45	92.3989	49.4805	China	EAS
46	93.5507	25.2134	China	EAS
47	94.2912	24.1441	China	EAS
48	94.5556	44.385	China	EAS
49	95.3571	10.5263	China	EAS
50	98.5507	39.5511	China	EAS
51	100	72.2167	China	EAS
52	75.7055	27.5	Costa_Rica	CAM
53	100	60.6061	Costa_Rica	CAM
54	50.5983	42.7033	Cuba	CAM
55	89	22.2222	Cuba	CAM
56	88.0952	44.6524	Dominican_Rp	CAM
57	91.4903	16.1726	Dominican_Rp	CAM
58	84.9673	39.6429	Ecuador	SAM
59	90.9195	12.2312	Egypt	NAF
60	72.4561	0	Ghana	WAF
61	75.4966	10.6696	Guatemala	CAM
62	93.43	67.5439	Guatemala	CAM
63(R91)	50.7109	0	India	SAC
64	69.0613	16.2934	India	SAC
65	69.1198	35.5204	India	SAC
66	74.2146	35.6764	India	SAC
67	76.1336	4.66531	India	SAC
68	76.6921	27.0303	India	SAC
69	78.4188	14.2857	India	SAC
70	80.8377	11.6883	India	SAC
71	81.99	19.0625	India	SAC
72	85.582	9.2674	India	SAC
73	87.2858	11.4583	India	SAC
74	88.47	25.2381	India	SAC
75	88.8594	13.4101	India	SAC
76	89.4286	10.3448	India	SAC
77	89.7701	41.7105	India	SAC
78	92.1134	23.8859	India	SAC
79	92.27	6.89655	India	SAC
80	92.3077	9.21053	India	SAC
81	92.4014	0	India	SAC
82	96.0784	51.1936	India	SAC
83	96.1538	11.5546	India	SAC
84	96.59	92.8886	India	SAC
85	97.619	4.7619	India	SAC
86	70.9707	16.3012	Indonesia	SER
87	81.0166	11.9488	Indonesia	SER
88	85.0309	91.8919	Indonesia	SER
89	97.6	42.8571	Indonesia	SER
90	93.7322	34.0909	Japan	EAS
91	76.4839	17.3212	Kenya	EAF
92	78.68	18.3333	Korea_Rep	EAR
93	80.5747	26.2899	Korea_Rep	EAR
94	91.6667	73.2194	Korea_Rep	EAR
95	71.96	26.941	Laos	SEA
96	83.2404	63.3333	Laos	SEA
97	84.0981	48.5088	Laos	SEA
98	82.1429	58.9864	Madagascar	IOC
99	82.716	44.697	Madagascar	IOC
100	85.8586	30.6349	Madagascar	IOC
101	85.8974	28.7338	Madagascar	IOC
102	86.3048	3.7037	Madagascar	IOC
103	86.9539	47.5758	Madagascar	IOC
104	87.9825	51.4286	Madagascar	IOC
105	88.042	47.5	Madagascar	IOC
106	90.7407	43.4783	Madagascar	IOC
107	91.5685	21.0337	Madagascar	IOC
108	96.1039	59.0659	Madagascar	IOC
109	98.6667	58.0392	Madagascar	IOC
110	55.2327	6.19006	Malaysia	SER
111	89.0015	36.3707	Mali	WAF
112	92.3633	20	Mauritania	NAF
113	97.5309	17.9487	Mauritius	IOC
114	63.22	1.51515	Myanmar	SEA
115	89.4268	14	Myanmar	SEA
116	90.8205	57.5	Myanmar	SEA
117	91.6982	16.7964	Myanmar	SEA
118	100	39.7059	Myanmar	SEA
119	82.25	4.34609	Nepal	SAC
120	92.9803	33.0769	Nepal	SAC
121	95.042	28.7879	Nepal	SAC
122	90.2778	26.4815	Panama	CAM
123	59.3936	1.25	Philippines	SER
124	60.1107	5.33428	Philippines	SER
125	61.5627	15.7407	Philippines	SER
126	62.0988	4.84914	Philippines	SER
127	63.7531	8.26255	Philippines	SER
128	65.6371	5.7563	Philippines	SER
129	68.532	17.5	Philippines	SER
130	68.7901	16.0384	Philippines	SER
131	72.8307	12.8788	Philippines	SER
132	77.0563	19.7723	Philippines	SER
133	80.7143	20.8333	Philippines	SER
134	83.8259	24.5951	Philippines	SER
135	86.7284	19.1026	Philippines	SER
136	86.9579	12.8205	Philippines	SER
137	88.0392	14.4958	Philippines	SER
138	92.6901	11.9844	Philippines	SER
139	93.4409	7.90021	Philippines	SER
140	94.1026	15.4887	Philippines	SER
141	94.6667	36.8298	Philippines	SER
142	98.6667	26.1607	Philippines	SER
143	100	8.61345	Philippines	SER
144	69.5785	10.101	Senegal	WAF
145	71.6536	7.57576	Senegal	WAF
146	74.7483	8.88158	Senegal	WAF
147	79.2501	8.49673	Senegal	WAF
148	80.0081	1.28205	Senegal	WAF
149	80.88	9.90741	Senegal	WAF
150	81.799	20.8502	Senegal	WAF
151	86.4198	22.2059	Senegal	WAF
152	89.1975	12.4402	Senegal	WAF
153	94.2118	36.0504	Senegal	WAF
154	57.7586	14.4231	Sri_Lanka	IOC
155	63.0808	63.5081	Sri_Lanka	IOC
156	66.629	24.053	Sri_Lanka	IOC
157	68.0098	47.2571	Sri_Lanka	IOC
158	68.5	6.38945	Sri_Lanka	IOC
159	70.94	8.08333	Sri_Lanka	IOC
160	74.5455	4.07925	Sri_Lanka	IOC
161	74.5756	14.1633	Sri_Lanka	IOC
162	74.9512	49.7365	Sri_Lanka	IOC
163	75.2601	47.4265	Sri_Lanka	IOC
164	77.2325	8.13187	Sri_Lanka	IOC
165	77.2806	18.1081	Sri_Lanka	IOC
166	79.1358	63.6667	Sri_Lanka	IOC
167	81.1111	10.6286	Sri_Lanka	IOC
168	81.3538	6.66667	Sri_Lanka	IOC
169	85.3307	29.7241	Sri_Lanka	IOC
170	88.0645	12.1429	Sri_Lanka	IOC
171	88.8278	7.14286	Sri_Lanka	IOC
172	88.933	90.3077	Sri_Lanka	IOC
173	89.1642	2.77778	Sri_Lanka	IOC
174	89.2416	5.76923	Sri_Lanka	IOC
175	89.411	13.3826	Sri_Lanka	IOC
176	90.0536	50	Sri_Lanka	IOC
177	90.3788	14.2857	Sri_Lanka	IOC
178	91.2281	21.274	Sri_Lanka	IOC
179	93.9169	1.6129	Sri_Lanka	IOC
180	97.3162	41.7735	Sri_Lanka	IOC
181	72.0058	19.2857	Suriname	SAM
182	83.6986	3.33333	China	EAR
183	91.9048	46.7411	China	EAR
184	96	48.7179	China	EAR
185	69.53	18.0556	Thailand	SEA
186	78.8304	44.4257	Thailand	SEA
187	88.2082	80.5254	Thailand	SEA
188	94.5419	57.7922	Thailand	SEA
189	97.3333	15.702	Thailand	SEA
190	90.4762	28.8235	United_States_of_America	NAM
191	80.9927	20.3169	Burkina_Faso	WAF
192	81.8342	7.31602	Viet_Nam	SEA
193	87.5	42.2222	Viet_Nam	SEA
194	95.6522	42.6471	Viet_Nam	SEA
195	98.8506	2.5641	Viet_Nam	SEA
Notes: IRGC number is the record in the International Rice Information System. CAM, Central America and Caribbean; EAF, East Africa; EAS, East Asia; IOC, Indian Ocean; NAF, North Africa; NAM, North America; SAC, South Asia Central; SAE, South Asia East; SAM, South America; SEA, Southeast Asia; SER, SEA islands; WAF, West Africa.

## Sheet: TableS2
Table S2. The statistics for RNA sequencing data.
Group	Repetition	Stage	Reads count (M)	Reads base (G)	Uniquely PE mapped ratio (%)
R91	1	5d	41.38	6.21	84.25
R91	2	5d	45.87	6.88	73.77
R91	3	5d	43.90	6.58	84.47
R91	1	11d	43.36	6.50	85.17
R91	2	11d	41.87	6.28	81.74
R91	3	11d	44.75	6.71	83.60
R91	1	20d	43.70	6.56	83.10
R91	2	20d	43.72	6.56	81.52
R91	3	20d	36.79	5.52	84.28
R91+	1	5d	40.03	6.00	85.85
R91+	2	5d	38.03	5.70	84.33
R91+	3	5d	38.72	5.81	86.03
R91+	1	11d	38.80	5.82	82.51
R91+	2	11d	34.92	5.24	85.87
R91+	3	11d	40.79	6.12	82.04
R91+	1	20d	40.36	6.05	83.90
R91+	2	20d	38.11	5.72	84.56
R91+	3	20d	36.45	5.47	83.93
S1	1	5d	41.40	6.21	85.90
S1	2	5d	38.24	5.74	85.54
S1	3	5d	38.59	5.79	84.29
S1	1	11d	36.88	5.53	83.64
S1	2	11d	37.85	5.68	76.95
S1	3	11d	47.15	7.07	85.23
S1	1	20d	37.57	5.64	88.47
S1	2	20d	41.01	6.15	82.90
S1	3	20d	38.78	5.82	85.65
S1+	1	5d	40.45	6.07	84.52
S1+	2	5d	36.00	5.40	84.28
S1+	3	5d	41.10	6.17	78.01
S1+	2	11d	38.76	5.81	73.61
S1+	3	11d	37.66	5.65	78.60
S1+	3	11d	42.52	6.38	84.95
S1+	1	20d	41.40	6.21	86.59
S1+	2	20d	37.08	5.56	86.43
S1+	3	20d	35.31	5.30	79.24
Total	-	-	1439.31	215.90	-
Average	-	-	39.98	6.00	83.21

## Sheet: TableS3
Table S3. Known genes involved in Jasmonic acid (JA) biosynthesis pathway in rice.
Enzyme	Abbreviation	Reference
Fatty acid desaturases	FAD	https://doi.org/10.1038/s41598-019-55648-z
Phospholipases A	PLA	https://doi.org/10.1371/journal.pone.0030947
Phospholipases D	PLD	https://doi.org/10.4161/psb.20385
Lipoxygenases	LOX	https://doi.org/10.1007/s10142-012-0268-1
Allene oxide synthases	AOS	https://doi.org/10.1186/s12864-017-4425-8
Allene oxide cyclases	AOC	https://doi.org/10.1016/S0168-9452(03)00082-7
OPDA reductases	OPR	https://doi.org/10.1007/s00299-011-1002-5
OPC-8:0 CoA ligase 1	OPCL1	KEGG:K10526
Acyl-CoA oxidase	ACX	https://doi.org/10.1016/j.jplph.2006.08.003
Abnormal inflorescence meristem1	AIM1	https://doi.org/10.1105/tpc.16.00665
Ketoacyl-CoA-thiolases	KAT	KEGG:K07513
Jasmonic acid carboxyl methyltransferase	JMT	https://doi.org/10.1111/jipb.12436
JA-amino acid synthetase	JAR	https://doi.org/10.1016/j.bbrc.2018.12.057
Cytochrome P450 monooxygenase subfamily CYP94	CYP94	https://doi.org/10.1186/s12864-017-4425-8

## Sheet: TableS4
Table S4. The seed genes for reconstructing the TOGCNs.
Seeds
LOC_Os01g08140
LOC_Os01g52750
LOC_Os02g44710
LOC_Os03g08624
LOC_Os03g41330
LOC_Os03g57660
LOC_Os05g20020
LOC_Os06g34070
LOC_Os07g17560
LOC_Os08g14190
LOC_Os09g30458
LOC_Os10g37290
LOC_Os12g25200

## Sheet: TableS5
Table S5. Metabolite concentrations in resistant (R91) and susceptible (S1) accessions at 5, 11, and 20 Days Post Inoculation (dpi) with SRBSDV
metabolite	Abbreviation	Category	R91 (5d)	R91 (11d)	R91 (20d)	R91+ (5d)	R91+ (11d)	R91+ (20d)	S1 (5d)	S1 (11d)	S1 (20d)	S1+ (5d)	S1+ (11d)	S1+ (20d)
(+)-Abscisic_Acid	ABA	Abscisic_Acid	0.0946797	0.0815136	0.113116	0.138117	0.0849223	0.0931141	0.073819	0.0777074	0.0982812	0.0721282	0.0906813	0.0947227
1-Naphthaleneacetamide	1-NAD	Auxin	0.0035108	0	0.00426025	0.00339221	0	0.00340487	0.00360194	0.00368109	0.00395885	0	0.00444063	0
3-Indoleacetic acid	IAA	Auxin	1.04474	1.18451	0.796945	0.746707	0.755611	0.529155	1.10698	0.859398	0.904093	0.769762	1.12285	0.993922
3-Indolebutyric acid	IBA	Auxin	0.0195504	0.0184492	0	0.0204548	0	0	0	0.0183558	0.0188906	0	0.0201063	0
3-Indolepropionic acid	IPA	Auxin	2.09255	0.848037	1.03655	0.897981	1.14238	0.740146	1.48149	0.763384	0.874966	0.928802	1.79166	1.48082
4-Chlorophenoxyacetic acid	4-CPA	Auxin	0	0	0	0	0	0	0	0	0	0	0	0
Indole-3-acetyl-L-aspartic Acid	IAAsp	Auxin	0.0450297	0.0420273	0.105482	0.044613	0.0858817	0.0329261	0.0500304	0.033705	0.0343165	0.0429903	0.042806	0.0703592
Indole-3-acetyl-L-tryptophan	IATrp	Auxin	0	0	0.00369851	0	0	0.00356986	0.00342879	0.00390786	0.00427815	0.00443915	0	0
N-(3-Indolylacetyl)-L-alanine	IAAla	Auxin	0.0866013	0.0891471	0.0893752	0.0876803	0.089646	0.0881413	0.0898732	0.0906493	0.0891843	0.0872609	0.0886133	0.0885483
N-(3-Indolylacetyl)-L-leucine	IALeu	Auxin	0.00334293	0.00333423	0.00328431	0.00321397	0.00322481	0.00333291	0.00348459	0.00319736	0.00321997	0.0032773	0.0031667	0.00343143
N-(3-Indolylacetyl)-L-phenylalanine	IAPhe	Auxin	0	0	0	0	0	0	0	0	0	0	0	0
Brassinolide	BR	Brassinosteroid	0	0.00343679	0	0	0	0.00455293	0.00370779	0.0036614	0.00383242	0	0	0.0039345
cis-Zeatin	cZ	Cytokinin	0.186947	0.204793	0.220762	0.0734882	0.0942009	0.159388	0.440224	0.357884	0.303816	0.325094	0.493312	0.517019
cis-Zeatin-riboside	cZR	Cytokinin	3.69931	1.40379	2.28833	2.09134	0.880042	1.16261	1.57539	0.823149	1.2584	1.35484	1.28309	2.05582
dihydrozeatin	DZ	Cytokinin	0.0102731	0.0235298	0.0356234	0.0098942	0.0221062	0.0232913	0.0137567	0.0424088	0.0441725	0.013999	0.0267324	0.0487951
Kinetin	6-KT	Cytokinin	0.00357315	0.00434918	0.00309883	0.00223371	0.00491991	0.00242863	0.00695117	0.00711582	0.00594677	0.00433081	0.0101328	0.00126064
meta-TOPOLIN	mT	Cytokinin	0.00601924	0.00449688	0.00453359	0.00395916	0.00426172	0.00389099	0.00591464	0.0071006	0.00857492	0.00469564	0.00594923	0.00895374
N6-(Δ2-Isopentenyl)adenosine	iPR	Cytokinin	0.702057	0.289935	0.547471	0.874269	0.405824	0.267706	0.713146	0.309062	0.442987	0.465989	0.281458	0.459661
N6-Benzyladenine	6-BA	Cytokinin	0.0151554	0.0146501	0.0165008	0.00870556	0.0144079	0.0131978	0.0121431	0.01223	0.0133008	0.0103243	0.0103747	0.00770174
N6-isopentenyladenine	iP	Cytokinin	0.00518618	0.00776761	0.0124818	0.0054771	0.00783205	0.0180554	0.0120358	0.0134266	0.0169113	0.00796238	0.0134831	0.011485
N,N'-Diphenylurea	DPU	Cytokinin	0.000967642	0.00142902	0.000740264	0.00130672	0.000693798	0.000485087	0.0087824	0.000795756	0.000682781	0.00286891	0.000299883	0
trans-Zeatin	tZ	Cytokinin	0.00145977	0.0149125	0.0883936	0.00348136	0.036369	0.0215981	0.0147257	0.0318348	0.0765465	0.0106141	0.0320574	0.084635
trans-Zeatin-riboside	tZR	Cytokinin	0.137803	0.471996	1.42075	0.359773	1.8661	0.22972	0.245826	0.331651	1.0039	0.209329	0.161491	1.31257
Thidiazuron	TDZ	Cytokinin	0.00119519	0.00110609	0.00126747	0.00115012	0.00132204	0.0011473	0.00114101	0.00136575	0.00118429	0.00113945	0.00138162	0.0011858
Gibberellin A1	GA1	Gibberellin	0	0	0	0	0	0	0	0	0	0	0	0
Gibberellin A24	GA24	Gibberellin	0	0	0	0	0	0	0	0	0	0	0	0
Gibberellin A3	GA3	Gibberellin	0	0	0	0	0	0	0	0	0	0	0	0
Gibberellin A4	GA4	Gibberellin	0	0	0	0	0	0	0	0	0	0	0	0
Gibberellin A7	GA7	Gibberellin	0	0	0	0	0	0	0	0	0	0	0	0
Gibberellin A8	GA8	Gibberellin	0	0	0	0	0	0	0	0.00177814	0.00166639	0	0	0
Gibberellin A9	GA9	Gibberellin	0.156401	0.157497	0.15502	0.155674	0.157038	0.154894	0.159682	0.103785	0.156517	0.156792	0.155611	0.156225
12-oxoPhytodienoicAcid	OPDA	Jasmonate	39.2719	30.4199	31.3118	33.188	32.8486	36.6598	28.3313	32.7452	39.4274	36.835	38.3763	38.0988
Jasmonic_Acid	JA	Jasmonate	0.0407214	0.0878532	0.203504	0.0766196	0.0833862	0.0970059	0.168478	0.0864153	0.256098	0.0501743	0.0595277	0.0831239
Jasmonoyl-L-isoleucine	JA-IIE	Jasmonate	0.0040655	0.0130784	0.0187028	0.00845951	0.0177663	0.0244275	0.0380629	0.0119636	0.0508697	0.00640876	0.00897621	0.0173404
Methyl Jasmonate	MeJA	Jasmonate	0.00975026	0.0148932	0.0286185	0.0124328	0.00955666	0	0.0592378	0.0797533	0.339548	0.0347954	0.0331843	0.074486
Salicylic acid	SA	Salicylic_Acid	29.0116	19.0442	31.6866	24.0131	28.7537	30.9146	28.2446	35.7446	39.5055	25.9794	34.4814	29.178
2-Methoxy-5-nitrophenol sodium salt	5-NG	Others	0.00113333	0.00276869	0.00318333	0.002895	0.00302855	0.0033579	0.00289087	0.00306965	0.00310189	0.00275663	0.00280295	0.00373727
Chlorpropham	CIPC	Others	0	0	0.00282495	0.000865174	0	0	0.00265713	0	0	0.00263101	0	0
Ethychlozate	IZAA	Others	0	0.00298928	0.00460598	0	0.00324185	0	0	0	0	0	0	0
Maleic hydrazide	MH	Others	0.0106072	0.00932854	0.00965595	0.0102196	0.0100492	0	0.00930722	0.0104459	0.0110303	0.0104005	0.00979081	0.00981019
Paclobutrazol	PP333	Others	0.0219007	0.00968356	0.0142391	0.0132439	0.0111125	0.0101602	0.0097391	0.0152313	0.0552215	0.0107638	0.0148751	0.0615286
Uniconazole	UCZ	Others	0	0	0	0	0	0	0	0	0	0	0	0
Note: The table presents metabolite concentrations in resistant (R91) and susceptible (S1) rice accessions at three time points: 5, 11, and 20 days post-inoculation (dpi) with SRBSDV. “R91+” and “S1+” represent the rice individuals were treated by SRBSDV-inoculated white-backed planthopper (WBPH), and “R91” and “S1” represent the rice individuals were treated by SRBSDV-free WBPH.Contentrations un…

## Sheet: Tables6
Table S6. Fold change of plant hormones between inoculated and mock plants of R91 and S1.
Category	Abbreviation	R91+(5d)vsR91(5d)	R91+(11d)vsR91(11d)	R91+(20d)vsR91(20d)	S1+(5d)vsS1(5d)	S1+(11d)vsS1(11d)	S1+(20d)vsS1(20d)
Abscisic_Acid	ABA	1.46	0.96	0.826	0.995	1.165	0.964
Auxin	1-NAD	0.97	NA	0.8	NA	1.206	NA
Auxin	4-CPA	NA	NA	NA	NA	NA	NA
Auxin	IAA	0.715	0.776	0.664	0.708	1.305	1.102
Auxin	IAAla	1.015	1.017	0.988	0.989	0.976	0.993
Auxin	IAAsp	0.993	2.287	0.314	0.875	1.269	2.049
Auxin	IALeu	0.963	0.995	1.016	0.958	0.989	1.066
Auxin	IAPhe	NA	NA	NA	NA	NA	NA
Auxin	IATrp	NA	NA	0.966	1.317	NA	NA
Auxin	IBA	1.045	NA	NA	NA	1.095	NA
Auxin	IPA	0.428	1.3	0.712	0.638*	2.345**	1.694
Brassinosteroid	BR	NA	NA	NA	NA	NA	1.029
Cytokinin	6-BA	0.575	0.997	0.801	0.865	0.846	0.579
Cytokinin	6-KT	0.622	1.57	0.78	0.631	1.425	0.212
Cytokinin	cZ	0.393**	0.594	0.721	0.751	1.377**	1.703**
Cytokinin	cZR	0.567**	0.857	0.508*	0.875	1.559	1.632*
Cytokinin	DZ	0.964	1.174	0.655**	1.035	0.628*	1.104
Cytokinin	iP	1.063	1.182	1.451	0.673	1.003	0.679*
Cytokinin	DPU	1.368	0.447	0.662	0.331	0.375	NA
Cytokinin	iPR	1.255	1.456	0.49*	0.665	0.91	1.035
Cytokinin	mT	0.656	1.043	0.86	0.808	0.836	1.049
Cytokinin	tZ	2.378*	2.941	0.245*	0.733	1.005	1.104
Cytokinin	tZR	2.62	5.009	0.162	0.868	0.486	1.299
Cytokinin	TDZ	0.965	1.106	0.908	1.017	1.009	1.001
Gibberellin	GA1	NA	NA	NA	NA	NA	NA
Gibberellin	GA24	NA	NA	NA	NA	NA	NA
Gibberellin	GA3	NA	NA	NA	NA	NA	NA
Gibberellin	GA4	NA	NA	NA	NA	NA	NA
Gibberellin	GA7	NA	NA	NA	NA	NA	NA
Gibberellin	GA8	NA	NA	NA	NA	NA	NA
Gibberellin	GA9	0.998	1	1.001*	1	1.499	0.998
Jasmonate	JA	1.884*	0.848	0.476*	0.303**	0.687	0.325*
Jasmonate	JA-IIE	2.08***	1.36**	1.31*	0.168***	0.75*	0.34***
Jasmonate	MeJA	1.28	0.739	NA	0.597*	0.415	0.219*
Jasmonate	OPDA	0.846	1.042	1.171	1.324**	1.17*	0.967
Salicylic_Acid	SA	0.83	1.257	0.977	0.936	0.963	0.739
Others	5-NG	2.616	1.673	1.057	0.971	0.911	1.207
Others	CIPC	NA	NA	NA	1.008	NA	NA
Others	IZAA	NA	0.96	NA	NA	NA	NA
Others	MH	0.967	1.034	NA	1.138*	0.935	0.888
Others	PP333	0.599	1.207	0.717	1.127	0.974	1.104
Others	UCZ	NA	NA	NA	NA	NA	NA
Note: Significance by using a two-tailed Student’s t-test (* p < 0.05, ** p < 0.01, *** p < 0.001); NA, none detetable

## Sheet: TableS7
Table S7. The statistics for differential gene expression analysis.
Contrast	Timepoint (dpi)	Group	Count
R91+ vs. R91	5	Down	257
R91+ vs. R91	5	Up	1,804
R91+ vs. R91	11	Down	1,908
R91+ vs. R91	11	Up	99
R91+ vs. R91	20	Down	215
R91+ vs. R91	20	Up	306
S1+ vs. S1	5	Down	392
S1+ vs. S1	5	Up	244
S1+ vs. S1	11	Down	135
S1+ vs. S1	11	Up	31
S1+ vs. S1	20	Down	53
S1+ vs. S1	20	Up	537

## Sheet: TableS8
Table S8. The statistics for resistant- and susceptible-specific TOGCNs.
Network	Sub-network	Edge	Gene	TF	Average degree
Resistant (R91+)-specific	L1	1,844	171	66	43.13
	L2	5,994	1,646	30	14.57
	L3	93	163	27	2.28
	L4	59	213	11	1.11
	L5	249	152	24	6.55
	L6	5,049	620	51	32.57
	L7	4,822	702	55	27.48
	L8	359	354	18	4.06
	L9	45	146	9	1.23
	Early	23,673	1,980	123	47.82
	Transitional	6,711	985	86	27.25
	Terminal	6,611	1,202	82	22.00
	Total	44,087	4,167	291	42.32
Susceptible (S1+)-specific	L1	266	82	18	12.98
	L2	1,101	600	23	7.34
	L3	1,197	397	38	12.06
	L4	6,285	822	43	30.58
	L5	7,830	623	60	50.27
	L6	358	284	33	5.04
	L7	163	188	27	3.47
	L8	92	230	15	1.60
	L9	100	173	15	2.31
	L10	42	162	18	1.04
	L11	60	115	10	2.09
	Early	5,344	1,079	79	19.81
	Transitional	25,095	1,917	163	52.36
	Terminal	918	680	52	5.40
	Total	33,884	3,676	294	36.87

## Sheet: TableS9
Table S9. Distribution and rapid response genes in JA biosynthesis pathway in rice.
Family	Size	Rapid response gene	Percentage (%)
FAD	20	15	75
PLD	14	10	71.42
AOS	5	3	60
JAR	4	2	50
OPCL1	2	1	50
PLA	31	15	48.38
ACX	3	1	33.33
AIM1	3	1	33.33
CYP94	21	6	28.57
AOC	1	0	0
JMT	1	0	0
KAT	2	0	0
LOX	8	0	0
OPR	7	0	0
Total	121	54	44.63
Note: Genes that are highly expressed in R91+ during the early stage (5 dpi) and in S1+ during the terminal stage (20 dpi) are defined as rapid response genes.

## Sheet: TableS10
Table S10. Eexpression profiles of genes involved in JA biosynthesis and metabolic pathways
Gene_id	Family	R91(5d)	R91(11d)	R91(20d)	R91+(5d)	R91+(11d)	R91+(20d)	S1(5d)	S1(11d)	S1(20d)	S1+(5d)	S1+(11d)	S1+(20d)
LOC_Os01g46250	PLA	0.029309	0.283431	0	0.149436	0	0	1.75806	0.921072	0	0.396784	0.147245	0
LOC_Os01g46290	PLA	0.0347643	3.23076	0.506892	3.0886	0.0765667	0.0655293	5.682	4.78468	0.0597583	1.60277	2.72974	0.143764
LOC_Os01g51360	PLA	60.8647	72.1032	59.7321	71.4739	61.8108	41.7227	139.03	82.433	58.2237	67.3324	75.4302	50.6393
LOC_Os01g67310	PLA	0.632065	0.136491	0.211364	0.669678	0.256673	0.792506	1.75871	0.865202	0.976861	1.66612	0.512419	0.934116
LOC_Os01g67430	PLA	0.0211747	0.767895	0.04257	0.113001	0.0223983	0.181526	0.0416567	1.15665	0	0.0177533	0.874819	0.107786
LOC_Os01g67450	PLA	0.0248687	0	0	0	0	0	0	0	0	0	0	0
LOC_Os02g43700	PLA	18.2584	87.1598	59.8633	13.2895	30.9171	19.2628	54.1719	53.5835	67.2937	27.1208	66.6881	45.662
LOC_Os02g58500	PLA	4.5589	2.04461	2.71311	5.8177	1.48904	7.71271	8.75573	5.07372	1.72954	5.23035	4.93478	3.5406
LOC_Os03g14950	PLA	2.78849	3.88591	2.1854	3.91048	1.82476	2.46362	3.4639	3.62702	1.47107	3.72737	4.5179	2.77949
LOC_Os03g27610	PLA	4.19893	2.58763	4.01931	2.86846	2.99987	4.72959	2.16793	3.32336	2.09421	4.08961	6.04812	4.09146
LOC_Os03g43880	PLA	0.0392237	21.5308	0.578613	4.65703	0.210985	0.112488	20.1869	20.0135	0.163647	2.03253	33.1266	0.619878
LOC_Os03g50030	PLA	1.3226	5.40811	0.633407	24.306	0.811284	0.656145	30.4785	21.0944	1.02216	12.9216	6.61477	0.700333
LOC_Os03g57080	PLA	4.57623	13.9128	3.96887	7.67102	5.21522	2.64569	4.73299	14.9652	6.93321	2.88725	13.3058	5.76716
LOC_Os05g32380	PLA	1.56067	2.60113	0.986612	3.33801	2.74691	2.11936	4.50134	4.85739	2.31098	2.81883	6.07722	3.9817
LOC_Os06g46350	PLA	0.0407383	9.59865	1.12657	6.62417	0.0666667	0.206574	11.5906	21.5964	0.0787663	3.40824	14.9347	0.450914
LOC_Os07g05110	PLA	0	0.169474	0	0	0	0	1.8651	1.9439	0	0.375522	0	0
LOC_Os07g33670	PLA	4.43117	3.40611	7.93246	7.70352	3.60656	12.7279	8.16008	4.90012	7.00558	6.98156	4.17809	7.91068
LOC_Os08g01920	PLA	11.5882	8.23148	16.8784	17.3293	7.70799	26.1581	8.73462	5.1581	15.3261	12.539	5.95464	14.6275
LOC_Os08g04800	PLA	0.260715	2.38658	0.281611	0.0967817	0.0908347	0.395332	1.2349	1.376	0.0520723	0.0992137	2.55546	0.227754
LOC_Os08g28880	PLA	0	0.0377103	0	0.0708417	0	0	0	0.537686	0	0	0.688196	0
LOC_Os08g37180	PLA	3.15206	3.48494	6.26891	2.63379	3.74079	2.83221	2.31942	1.25569	2.54611	1.68418	2.59015	3.25504
LOC_Os08g37210	PLA	0.33496	0	0	0.098452	0	0	0.0954177	0.0988633	0	0	0	0
LOC_Os09g28770	PLA	4.12911	3.21329	3.05852	3.61539	1.9405	4.14351	4.6497	2.71757	5.01873	3.06806	2.41175	2.49124
LOC_Os10g41270	PLA	0.789851	0.194397	0.175332	0.759358	0.28788	0.214484	1.31241	0.439829	0.124115	1.6211	1.24092	0.683644
LOC_Os11g19290	PLA	0	0.957158	0.133964	0	0.024583	0.026231	0.0484847	0.285554	0.00743833	0.025928	0.630201	0.0995133
LOC_Os11g19340	PLA	0.0577767	2.68863	1.31207	0	0.444086	0.983034	0.619179	0.668531	1.21432	0.0981493	1.39614	0.438697
LOC_Os11g34440	PLA	0	3.3461	0	0.350219	0	0	0.616569	1.21918	0	0.152359	1.45141	0
LOC_Os11g39990	PLA	0.621846	1.64606	1.39724	1.68241	0.741034	2.54249	12.346	21.4125	10.2988	8.7788	16.6287	10.1807
LOC_Os11g40009	PLA	0.414275	2.28489	0.739446	3.20331	1.64261	1.77625	1.96272	1.39989	0.778056	0.529329	0.563732	0.781475
LOC_Os12g36530	PLA	0	0	0	0	0	0	0	0	0	0	0	0
LOC_Os12g41720	PLA	2.18508	6.54364	1.17037	15.4819	6.30419	3.18964	6.56411	17.2448	3.91458	4.70433	18.2559	7.20054
LOC_Os01g65830	FAD	0.497854	0.447529	0.0579387	33.1953	0.171047	0.881463	36.4991	2.58267	0.803801	6.12933	0.610296	4.5443
LOC_Os01g69080	FAD	187.567	183.948	90.8384	261.174	138.57	93.2343	265.285	142.672	143.995	195.449	131.192	135.454
LOC_Os02g30200	FAD	0.0405997	0.0687933	0.085844	0	0	0	0.054704	0.092847	0.125732	0.0512727	0.0955883	0.0417323
LOC_Os02g42660	FAD	0.199274	0.644752	0	3.12337	0.09965	0.123512	10.4204	8.05133	0.1083	5.81126	0.376822	0.0866683
LOC_Os02g48560	FAD	705.289	871.051	535.335	1225.78	674.358	549.774	1328.94	954.383	520.805	920.542	1071.18	701.458
LOC_Os03g18070	FAD	378.398	1050.89	543.91	313.447	399.34	265.656	475.841	478.155	622.287	246.527	496.142	248.28
LOC_Os03g30950	FAD	5.94815	0.902999	1.64299	2.56567	0.467523	2.54726	1.22218	1.02492	0	0.901169	0.127747	0.891027
LOC_Os03g53010	FAD	0.781936	3.91993	14.1753	1.2641	1.48116	6.17154	0.830819	0.549448	2.12449	0.891428	2.3227	3.05511
LOC_Os04g31070	FAD	67.2285	36.2398	44.1449	82.2584	24.7924	69.4192	98.2093	57.1413	27.6668	74.7891	39.4916	55.1949
LOC_Os06g30780	FAD	0	0	0.179885	0	0	0.0345657	0.170388	0	0.184619	0.030436	0.28512	0.487636
LOC_Os07g23390	FAD	0	0	0	0	0	0	0	0	0	0	0	0
LOC_Os07g23410	FAD	3.8051	0.036926	0.039588	0.448977	0.0420087	0.105701	0.174765	0.3996	0.070433	0.386367	0.249297	0.045518
LOC_Os07g23430	FAD	3.4898	0.0289903	0	0.317059	0	0.0548837	0.448016	0.137825	0	0.542526	0.338667	0.0703907
LOC_Os07g49310	FAD	48.6833	43.5627	9.41915	51.7144	36.992	8.00233	58.178	32.4298	13.6442	26.7996	27.3634	7.76442
LOC_Os08g09950	FAD	0	0.410577	0.0412267	1.96535	0.0287897	0.169151	0.417795	0.611342	0.0320323	0.485057	0.0253167	0.0425637
LOC_Os08g10010	FAD	0.25374	2.09461	0.317954	6.94773	0.252038	0.0866693	8.33949	8.24712	0.137242	3.3916	1.33446	0.149932
LOC_Os08g34220	FAD	58.8114	66.4658	36.3038	81.0221	41.718	38.9606	90.9089	38.6383	48.3932	49.577	34.8598	43.7386
LOC_Os09g16920	FAD	2.58465	7.57981	0.909972	10.5	2.39199	1.73957	21.1811	16.1981	2.64233	9.5871	4.43026	2.25531
LOC_Os11g01340	FAD	1.47465	5.43164	1.81731	5.44232	2.03722	2.85747	11.235	13.0028	1.84893	9.00426	6.15109	3.08027
LOC_Os12g01370	FAD	5.13829	10.4522	5.56769	7.6927	6.69751	4.31659	11.7694	14.3716	2.13161	10.1397	6.35159	3.26368
LOC_Os01g07760	PLD	75.2842	73.0563	186.694	103.329	57.9957	160.204	99.0538	45.0796	69.3903	71.799	80.2187	93.7907
LOC_Os01g20860	PLD	3.75741	3.41894	4.81051	8.67578	3.13689	6.51539	9.5445	3.2909	3.64107	5.12629	2.65756	4.74989
LOC_Os02g02790	PLD	0.156219	0.3342	0.076818	0.353678	0.0885087	0.0975353	0.953145	0.462309	0.0222597	0.215361	0.285018	0.0697887
LOC_Os03g02740	PLD	0	0.0273373	0	0.233068	0.045393	0.183584	0.655368	0.689905	0.0219	0.212557	0	0.0367093
LOC_Os03g27370	PLD	0	1.33711	0.0279443	0.293518	0.0576717	0	1.39591	1.06145	0	0.336404	0.682978	0.0236077
LOC_Os03g62410	PLD	0	0	0	0	0.0228357	0	0	0	0	0.0250727	0	0.0220473
LOC_Os05g07880	PLD	2.70805	1.81168	7.70504	2.476	2.49857	6.48377	0.399652	0.478774	0.710146	1.01282	1.00011	1.30076
LOC_Os05g29050	PLD	9.28575	11.9237	20.7989	12.5547	8.80479	28.6476	6.27887	6.84991	19.0226	10.6707	8.43812	15.9525
LOC_Os06g40190	PLD	9.93013	11.8309	7.91612	18.8607	8.12066	8.47352	13.8314	12.5571	4.01678	7.78933	8.57288	6.71735
LOC_Os06g44060	PLD	0.991483	1.10565	0.716228	1.94496	0.417459	0.939011	5.6636	3.95859	0.934446	3.97305	2.57787	1.09493
LOC_Os07g15680	PLD	0.439353	0.33795	0.168056	1.65639	0.139127	0.528327	5.16187	1.70531	0.89776	2.11369	1.34727	2.22008
LOC_Os08g31060	PLD	0	0.298413	0	0.101416	0	0	0.509072	0.782332	0	0.0871427	0.331861	0
LOC_Os09g25390	PLD	0	0.0589553	0	0.902143	0.0868623	0	0.13647	0	0	0.115069	0.0395117	0.369635
LOC_Os09g37100	PLD	6.80195	14.3513	8.3378	15.4705	5.84654	11.7215	17.5758	9.58425	5.02137	8.75862	7.90688	7.75482
LOC_Os02g10120	LOX	278.702	112.269	184.525	184.224	203.835	207.233	65.4772	102.709	211.924	240.862	202.262	358.118
LOC_Os03g08220	LOX	14.4597	47.089	53.5914	24.4502	31.8978	51.3054	22.7072	34.2799	66.6852	22.3798	47.4249	76.39
LOC_Os04g37430	LOX	5.40021	34.9246	25.7945	4.34385	6.30363	9.63035	24.6504	9.68987	8.95574	3.58769	12.856	9.73538
LOC_Os05g23880	LOX	14.7777	16.2144	25.823	12.1604	13.5102	20.2961	23.0367	15.7157	15.45	15.1152	21.9042	21.8449
LOC_Os08g39850	LOX	10.582	10.9532	30.8876	4.163	1.1348	75.0217	3.3862	2.15855	3.45087	1.95885	4.97941	5.78323
LOC_Os12g37260	LOX	53.2074	8.69476	6.0492	53.7896	3.62661	400.378	45.3926	37.9883	56.9964	71.9638	70.9314	82.8446
LOC_Os12g37350	LOX	3.94856	1.28923	1.33709	9.95634	0.634914	92.0121	9.91865	5.72341	9.52483	12.3073	12.4796	14.3106
LOC_Os02g02000	AOS	79.0246	35.6743	18.0152	50.294	48.9102	19.665	26.6174	22.4303	14.0167	39.3589	30.8947	19.2781
LOC_Os02g12680	AOS	1.58217	0.22926	0.173536	0.738305	0	0.332005	1.4929	0.334802	0.130994	0.623679	0.144176	1.26247
LOC_Os02g12690	AOS	0.0247557	0.014278	0	0.142959	0	0	0	0.0173347	0	0	0	0.026627
LOC_Os03g12500	AOS	12.7061	17.9594	11.5131	7.68914	0.665395	31.584	11.7384	4.08912	0.935916	3.58091	5.91467	1.81654
LOC_Os03g55800	AOS	6.90003	123.847	54.313	20.64	22.0878	17.3177	53.6203	56.8896	33.2993	17.9794	87.8054	31.9179
LOC_Os03g32314	AOC	33.1669	171.059	109.214	65.5107	50.8615	67.5152	126.08	146.11	147.767	68.9411	198.336	133.987
LOC_Os01g27230	OPR	3.90689	13.3397	69.7978	3.93472	21.5672	21.5088	6.45676	37.2755	180.681	31.5359	75.6808	131.615
LOC_Os01g27240	OPR	0.109836	0.214268	0.379265	0.104394	0	0.643248	0.0840397	0.179061	0.403645	0.0387827	0.411809	0.355251
LOC_Os06g11200	OPR	0	0.362427	0.280876	0.0418717	0.0667087	0.932901	0.0963983	0.108927	0	0	0	0.044618
LOC_Os06g11210	OPR	0.0626923	1.45039	1.91301	0.0870627	0.727115	1.30843	1.24472	0.873709	0.061243	0.74499	0.931837	0.271262
LOC_Os06g11240	OPR	0.95246	5.76065	8.84166	1.08579	2.57746	3.78897	8.16712	2.70537	0.995178	2.68669	2.0745	0.92485
LOC_Os06g11260	OPR	0	0	0	0	0	0	0.082296	0	0	0.042552	0	0.0399937
LOC_Os06g11280	OPR	0.674783	3.38983	5.59896	0.824894	5.10099	9.13728	1.75471	1.37078	1.78126	2.17968	3.39545	3.12853
LOC_Os03g04000	OPCL1	29.4337	45.2068	41.7036	48.6319	20.1436	24.5747	33.456	25.8673	17.5174	26.9799	30.8076	20.0947
LOC_Os07g44560	OPCL1	0	0	0	0	0	0	0.13981	0	0	0	0	0
LOC_Os06g01390	ACX	49.8469	77.8815	112.572	79.774	67.2072	135.89	58.4454	74.1966	124.761	67.7853	91.7287	146.153
LOC_Os06g24704	ACX	24.8526	11.9963	25.7965	24.8746	10.5951	45.8307	15.6331	8.07798	16.0368	18.8662	11.3745	21.4165
LOC_Os11g39220	ACX	26.399	51.7818	19.9481	50.7398	20.7153	37.3919	27.9106	31.6911	22.1801	40.7924	27.2687	27.0551
LOC_Os02g17390	AIM1	39.3032	38.3368	71.4843	52.2289	30.1241	131.41	35.8193	36.2202	47.3077	43.3293	56.3295	75.901
LOC_Os02g35310	AIM1	2.17692	1.97095	2.60151	3.91798	1.66056	4.08105	3.70796	2.69639	3.06709	3.15914	2.25031	3.98726
LOC_Os08g35740	AIM1	62.6568	193.574	192.385	136.316	77.4867	123.974	127.542	149.099	140.154	105.686	168.719	147.957
LOC_Os02g57260	KAT	193.028	114.962	227.899	254.16	179.555	378.586	155.12	161.921	261.112	440.011	226.047	371.039
LOC_Os10g31950	KAT	31.0573	177.549	163.458	98.3384	38.8716	127.48	73.3504	119.725	110.761	50.6065	189.423	125.127
LOC_Os05g01140	JMT	4.66774	0	0	0	0.0176103	7.05157	22.2855	22.2541	110.999	5.30577	12.2665	36.5208
LOC_Os01g12160	JAR	10.151	10.4761	1.28478	23.7428	6.15591	5.21729	16.4814	10.3807	2.22366	9.86795	16.0561	3.49049
LOC_Os05g05180	JAR	0.276812	0.427735	0.332526	0.429513	0.149094	0.412254	0.471107	0.0568747	0.181051	0.245694	0.154672	0.118518
LOC_Os05g50890	JAR	61.5051	88.7889	89.887	73.5524	72.1548	120.687	36.2207	62.1002	193.243	61.6886	77.8006	124.258
LOC_Os11g08340	JAR	0	0	0	0	0	0	0	0	0	0	0	0
LOC_Os01g58950	CYP94	0	0	0	0	0	0	0	0	0	0	0	0
LOC_Os01g58960	CYP94	0	0	0.126457	0	0	0.0794007	0.0190743	0.0556183	0.441171	0.161051	0.289063	0.334569
LOC_Os01g58970	CYP94	0	0	0	0	0	0	0.015088	0	0.0160707	0	0	0
LOC_Os01g58990	CYP94	0.0186723	0	0	0	0	0	0	0	0	0.019328	0	0
LOC_Os01g59000	CYP94	5.33631	0.944575	1.91552	1.50707	0.285182	6.39637	0.829969	0.322169	0.206899	1.96138	1.65435	3.14756
LOC_Os01g59020	CYP94	28.9001	48.7675	64.0623	16.0789	35.571	43.3627	5.56117	14.8408	25.1469	8.2851	16.7882	16.6809
LOC_Os01g59050	CYP94	0.331443	0	0.0474377	0.264687	0.039722	0.193514	0	0	0	0.316349	0.108309	0
LOC_Os01g63930	CYP94	14.6577	48.0252	38.0757	20.9745	8.40872	15.7742	26.6944	33.9254	20.3561	18.7898	47.3542	21.2954
LOC_Os01g72260	CYP94	11.1823	7.17279	4.48186	6.87243	9.13107	9.56577	7.95572	13.6465	10.687	11.9391	16.1797	12.7882
LOC_Os01g72270	CYP94	0	0.182815	0	0.0198017	0.017872	0	0.630154	2.69925	0	0.043182	3.04661	0.094063
LOC_Os03g12260	CYP94	12.7602	6.19005	11.1511	4.91019	3.55099	25.7286	6.81639	5.40639	13.0843	4.63764	14.5927	14.3417
LOC_Os05g31740	CYP94	0.922908	0.467065	1.71255	0.257728	0.112297	3.49272	0.302981	0.217463	0.263485	0.17782	0.541058	1.18914
LOC_Os05g37250	CYP94	10.8669	38.1503	20.2466	12.1798	8.50614	10.0476	32.7583	49.5102	17.7686	16.0852	56.8121	24.9849
LOC_Os11g04290	CYP94	0.400129	0.132761	0.0927133	0.396863	0.130411	0.323191	0.324032	0.269693	0.150135	0.360848	0.18863	0.12781
LOC_Os11g04310	CYP94	0.060485	0.112104	0.0570773	0.0547523	0.0189227	0.061557	0.141223	0.0715377	0.021232	0.0288477	0.074521	0.0575843
LOC_Os11g05380	CYP94	10.6814	76.44	114.659	5.71688	9.26585	13.1207	113.374	25.5391	53.9268	3.77825	19.6329	9.823
LOC_Os11g29290	CYP94	7.64887	59.7876	35.4203	5.70103	13.0223	17.2339	23.3156	23.9559	28.0744	8.51923	33.1038	19.8152
LOC_Os12g04100	CYP94	0.274542	0.022638	0.0465173	0.036249	0.0157273	0.116695	0.00713267	0.0317627	0.0634573	0.110828	0.01496	0
LOC_Os12g04110	CYP94	1.1627	0.967837	0.889983	2.1897	1.08443	1.1541	1.13016	0.677065	1.18144	1.70061	0.83068	1.09078
LOC_Os12g05440	CYP94	2.83605	39.5059	23.671	1.2715	3.45176	7.19735	36.3044	10.9698	7.08778	0.985353	28.5518	7.29604
LOC_Os12g25660	CYP94	0.533494	4.60667	2.87495	0.413716	0.476242	1.13522	0.432499	0.952624	1.02421	0.0386337	0.884724	0.631022
Note: From the third column onward, all values represent TPM measurements of genes.

[truncated: 9 more sheets: TableS11, TableS12, TableS13, TableS14, TableS15, TableS16, TableS17, Table S18, Table S19]
